# Supplementary material for: ATP6V1F is a novel prognostic biomarker and potential immunotherapy target for hepatocellular carcinoma
Source: BMC Med Genomics. 2023 Aug 16;16:188. doi: 10.1186/s12920-023-01624-6 (PMC10428557; doi:10.1186/s12920-023-01624-6)
Supplement: Supplementary file 2 — Additional file 2: Table S1. The top ranked and overlapping hub genes according to 11 topological algorithms in the PPI networks. [file 12920_2023_1624_MOESM2_ESM.zip]

Archive with 2 entries (2 files):
- AddCorr1.pdf
- Table S1.docx
